# Supplementary material for: Cleavage of the vaspin N-terminus releases cell-penetrating peptides that affect early stages of adipogenesis and inhibit lipolysis in mature adipocytes
Source: Adipocyte. 2021 Apr 19;10(1):216–31. doi: 10.1080/21623945.2021.1910154 (PMC8078822; doi:10.1080/21623945.2021.1910154)
Supplement: Supplemental Material [file KADI_A_1910154_SM6884.zip]

Archive with 2 entries (2 files):
- KADI-2020-0093 supplementary material.pdf
- KADI-2020-0093 Supplementary Tables S1-S7.xlsx
