# Supplementary material for: Cleavage of the vaspin N-terminus releases cell-penetrating peptides that affect early stages of adipogenesis and inhibit lipolysis in mature adipocytes
Source: Adipocyte. 2021 Apr 19;10(1):216–31. doi: 10.1080/21623945.2021.1910154 (PMC8078822; doi:10.1080/21623945.2021.1910154)
Supplement: Supplemental Material [file KADI_A_1910154_SM6884.zip › KADI-2020-0093 Supplementary Tables S1-S7.xlsx]

## Sheet: Table S1
Table S1: Analytical data of synthesized peptides.
Peptide	RP-HPLC			MALDI-TOF-MS
	Purity/	System 1 /	System 2 /	Mcalc. /	[M+H]+
	%	% eluent B	% eluent B	Da
LKPSFSPRNY	>95	33.85, 35.25 a, c	38.23, 38.37 b, c	1618.79 d	1619.822 d
KALSEVQGWKQRMAAKELAR	>90	32.13, 33.63 a, c	34.78, 36.08 b, c	2710.42 d	2711.531 d
KQRMAAKELAR	>95	27.5 a, c	30.75 b, c	1711.90 d	1712.987 d
a: Aeris peptide 3,6 µm XB-C18, 100 Å (Phenomenex) 250 x 4.6 mm, flow rate 1.55 mL/min, temperature 40 °C
b: Jupiter 4 µm Proteo 90 Å, C-12 (Phenomenex) 250 x 4,6 mm, flow rate 1 ml/min, temperature 40 °C
c: 10-60% eluent B in 40 min
d: exact mass

## Sheet: Table S2
Table S2. Primer sequences (fw, forward, rev, reverse)
Gene name	Primer sequence 5’ to 3’
Adipoq	fwd: AAGGACAAGGCCGTTCTCT
	rev: TATGGGTAGTTGCAGTCAGTTGG
NoNo	fwd: TGCTCCTGTGCCACCTGGTACTC
	rev: CCGGAGCTGGACGGTTGAATGC
Afabp	fwd: AACACCGAGATTTCCTTCAA
	rev: AGTCACGCCTTTCATAACACA
Pparγ	fwd: CGTGAAGCCCATCGAGGACATC
	rev: TGGAGCAGGGGGTGAAG
Cd36	fw: TGGAGCTGTTATTGGTGCAG
	rev: TGGGTTTTGCACATCAAAGA
Fasn	fw: CTCGCTTGTCGTCTGCCT
	rev: TTGGCCCAGAACTCCTGTAG

## Sheet: Table S3
Table S3: Differentially expressed genes (DEGs) in VaspinN treated primary subcutaneous adipocytes (controls vs. treated) (p-value <0.05):
Row.names	logFC	AveExpr	t	P.Value	adj.P.Val	B	SYMBOL	GENENAME
TC1100003573.mm.2	0.620307	5.1959	3.17721	0.00940094	0.412566	-2.41865	Gm11545	Mus musculus predicted gene 11545 (Gm11545)
TC1400001464.mm.2	0.605426	5.43591	4.31024	0.00140111	0.390414	-0.933378	Gm5087	Mus musculus predicted gene
TC1100002575.mm.2	0.592333	6.65608	6.85492	3.62827e-05	0.318788	1.5751	Adra1b	Mus musculus adrenergic receptor
TC1200000943.mm.2	0.585404	5.38018	4.8094	0.000637067	0.390414	-0.347806	Tshr	Mus musculus thyroid stimulating hormone receptor (Tshr)
TC1200000265.mm.2	0.571647	4.36598	4.97136	0.000497045	0.390414	-0.167888	Slc26a3	Mus musculus solute carrier family 26
TC1500002353.mm.2	0.555597	5.38164	5.7472	0.000159431	0.318788	0.625701	Olfr287	Mus musculus olfactory receptor 287 (Olfr287)
TC0500000407.mm.2	0.550417	4.54509	3.74029	0.0035877	0.391266	-1.65664	Psapl1	Mus musculus prosaposin-like 1 (Psapl1)
TC0700001880.mm.2	0.547219	6.28298	3.2888	0.00775086	0.407689	-2.26469	Slc5a2	Mus musculus solute carrier family 5 (sodium/glucose cotransporter)
TC0400001405.mm.2	0.545925	4.58215	4.25297	0.00153707	0.390414	-1.00351	Rhbdl2	Mus musculus rhomboid
TC0700001546.mm.2	0.540934	4.7714	3.95171	0.00251953	0.390414	-1.38198	Olfr688	Mus musculus olfactory receptor 688 (Olfr688)
TC1300001858.mm.2	0.54067	5.40869	5.83224	0.000141476	0.318788	0.705979	Gcm2	Mus musculus glial cells missing homolog 2 (Drosophila) (Gcm2)
TC1700000693.mm.2	0.538912	5.08802	3.38886	0.00652416	0.391266	-2.12773	Psors1c2	Mus musculus psoriasis susceptibility 1 candidate 2 (human) (Psors1c2)
TC1400002180.mm.2	0.518042	6.83913	4.65663	0.000807858	0.390414	-0.522057	Tnfrsf19	Mus musculus tumor necrosis factor receptor superfamily
TC0X00001423.mm.2	0.512937	3.93942	3.60919	0.004478	0.391266	-1.83041	Trpc5os	Mus musculus transient receptor potential cation channel
TC0X00000582.mm.2	0.512765	3.76912	4.89055	0.000562308	0.390414	-0.257037	3830417A13Rik	Mus musculus RIKEN cDNA 3830417A13 gene (3830417A13Rik)
TC1100003489.mm.2	0.512023	4.3238	4.03808	0.00218412	0.390414	-1.27187	Olfr462	Mus musculus olfactory receptor 462 (Olfr462)
TC1500001714.mm.2	0.511809	5.65029	3.90536	0.0027213	0.390414	-1.44158	Slurp1	Mus musculus secreted Ly6/Plaur domain containing 1 (Slurp1)
TC0600000551.mm.2	0.500604	6.57236	4.18171	0.00172585	0.390414	-1.0916	Krba1	Mus musculus KRAB-A domain containing 1 (Krba1)
TC1300002024.mm.2	0.5002	5.07966	3.43113	0.00606765	0.391266	-2.07021	Drd1	Mus musculus dopamine receptor D1 (Drd1)
TC0600002493.mm.2	0.499736	5.10201	3.99588	0.00234174	0.390414	-1.32551	Sh2d6	SH2 domain containing 6 [gene_biotype:protein_coding transcript_biotype:protein_coding]
TC1000000889.mm.2	0.498797	6.55136	3.79604	0.00326678	0.390414	-1.58352	Matk	Mus musculus megakaryocyte-associated tyrosine kinase (Matk)
TC1100002697.mm.2	0.493518	5.67969	4.05943	0.00210863	0.390414	-1.24484	N4bp3	Mus musculus NEDD4 binding protein 3 (N4bp3)
TC0700004131.mm.2	0.493301	4.43929	5.74901	0.000159023	0.318788	0.627427	Gm5600	predicted gene 5600 [gene_biotype:protein_coding transcript_biotype:protein_coding]
TC0500000876.mm.2	0.493163	5.5718	3.26971	0.00801059	0.409453	-2.29095	Fam47e	Mus musculus family with sequence similarity 47
TC1700000316.mm.2	0.491016	5.21433	5.37191	0.000273404	0.358269	0.255791	Cldn6	Mus musculus claudin 6 (Cldn6)
TC0200002087.mm.2	0.485281	5.11124	3.25306	0.00824436	0.411115	-2.31387	Sptlc3	Mus musculus serine palmitoyltransferase
TC1400000556.mm.2	0.48424	4.41209	3.64486	0.00421511	0.391266	-1.78287	Olfr740	Mus musculus olfactory receptor 740 (Olfr740)
TC0500000425.mm.2	0.481673	4.63153	4.60312	0.000878639	0.390414	-0.584145	Cytl1	Mus musculus cytokine-like 1 (Cytl1)
TC1100001271.mm.2	0.481445	4.66215	3.38499	0.00656771	0.391266	-2.13301	Hnf1b	Mus musculus HNF1 homeobox B (Hnf1b)
TC0200004762.mm.2	0.475803	3.99853	4.81032	0.000636161	0.390414	-0.346768	Dzank1	Mus musculus double zinc ribbon and ankyrin repeat domains 1 (Dzank1)
TC0100001497.mm.2	0.475714	3.97484	6.31846	7.28206e-05	0.318788	1.14074	Selp	Mus musculus selectin
TC0600002958.mm.2	0.475666	6.23676	3.99788	0.00233399	0.390414	-1.32295	Tmem40	Mus musculus transmembrane protein 40 (Tmem40)
TC0400003565.mm.2	0.475113	7.28462	3.96272	0.00247394	0.390414	-1.36787	Gja4	Mus musculus gap junction protein
TC0700002632.mm.2	0.473152	9.275	3.47735	0.00560597	0.391266	-2.00757	Lipe	Mus musculus lipase
TC1200000493.mm.2	0.470748	4.07289	3.70575	0.0038028	0.391266	-1.70218	Sstr1	Mus musculus somatostatin receptor 1 (Sstr1)
TC1700002766.mm.2	0.468863	5.79509	3.75237	0.00351546	0.391266	-1.64075	Tcp10b	Mus musculus t-complex protein 10b (Tcp10b)
TC1400002346.mm.2	0.467061	5.87691	5.41445	0.000256933	0.358269	0.299023	Dmtn	Mus musculus dematin actin binding protein (Dmtn)
TC1100004051.mm.2	0.4639	5.23801	3.99312	0.00235248	0.390414	-1.32903	Cd300lb	Mus musculus CD300 antigen like family member B (Cd300lb)
TC0100001752.mm.2	0.459727	5.45314	3.14805	0.00988838	0.412566	-2.45905	Susd4	Mus musculus sushi domain containing 4 (Susd4)
TC1100002044.mm.2	0.455844	5.89822	4.43034	0.00115545	0.390414	-0.788255	Lrrc45	Mus musculus leucine rich repeat containing 45 (Lrrc45)
TC1700002413.mm.2	0.454264	4.61761	3.22829	0.00860517	0.411226	-2.34803	Txndc2	Mus musculus thioredoxin domain containing 2 (spermatozoa) (Txndc2)
TC0300001247.mm.2	0.452784	7.02108	4.35208	0.00130981	0.390414	-0.88252	Bcar3	Mus musculus breast cancer anti-estrogen resistance 3 (Bcar3)
TC0400002471.mm.2	0.448739	6.1078	4.16977	0.00175981	0.390414	-1.10645	Fam219a	Mus musculus family with sequence similarity 219
TC1300001831.mm.2	0.446437	5.10797	4.14162	0.00184262	0.390414	-1.14156	Gm10129	predicted gene 10129
TC0400000906.mm.2	0.446277	5.06734	3.22732	0.00861951	0.411226	-2.34936	Ifna6	Mus musculus interferon alpha 6 (Ifna6)
TC0500001674.mm.2	0.446267	5.75392	4.7083	0.00074523	0.390414	-0.462633	C130050O18Rik	Mus musculus RIKEN cDNA C130050O18 gene (C130050O18Rik)
TC1000000560.mm.2	0.44617	4.30408	3.18289	0.00930874	0.412566	-2.41078	Tbata	Mus musculus thymus
TC0400001611.mm.2	0.445487	6.74298	4.65076	0.000815319	0.390414	-0.528841	Kdf1	Mus musculus keratinocyte differentiation factor 1 (Kdf1)
TC1300001551.mm.2	0.445478	4.46835	3.89276	0.00277898	0.390414	-1.45783	Olfr1362	Mus musculus olfactory receptor 1362 (Olfr1362)
TC0X00001851.mm.2	0.441953	7.20349	3.93413	0.00259416	0.390414	-1.40454	Bcor	Mus musculus BCL6 interacting corepressor (Bcor)
TC0200000416.mm.2	0.440412	6.41809	4.36263	0.0012878	0.390414	-0.86975	Fut7	Mus musculus fucosyltransferase 7 (Fut7)
TC0400003011.mm.2	0.440175	4.81589	5.00457	0.000472599	0.390414	-0.131608	Ifna16	Mus musculus interferon alpha 16 (Ifna16)
TC0100003025.mm.2	0.43941	5.25143	3.9571	0.00249707	0.390414	-1.37506	Lct	Mus musculus lactase (Lct)
TC0600003114.mm.2	0.4363	4.15004	4.63303	0.000838298	0.390414	-0.54937	Ptpn6	Mus musculus protein tyrosine phosphatase
TC0400001418.mm.2	0.435131	6.07908	5.94605	0.00012076	0.318788	0.811404	Pou3f1	Mus musculus POU domain
TC0X00001168.mm.2	0.434828	3.91367	3.17861	0.0093781	0.412566	-2.41671	Tgif2lx2	Mus musculus TGFB-induced factor homeobox 2-like
TC1300002722.mm.2	0.434685	4.4301	3.15042	0.00984787	0.412566	-2.45577	Isl1	Mus musculus ISL1 transcription factor
TC1300002759.mm.2	0.434578	3.55825	3.26791	0.00803555	0.409453	-2.29343	Gm21762	SubName: Full=D13Ertd608e protein ; SubName: Full=Protein Gm21762 ;
TC0600001634.mm.2	0.432608	4.15209	3.20575	0.00894746	0.412566	-2.37916	Ptpro	Mus musculus protein tyrosine phosphatase
TC0100001206.mm.2	0.43243	5.12418	3.17842	0.00938124	0.412566	-2.41697	Ren1	Mus musculus renin 1 structural (Ren1)
TC0600002811.mm.2	0.431751	3.81726	4.04398	0.00216298	0.390414	-1.26439	Gm765	Mus musculus predicted gene 765 (Gm765)
TC0500001455.mm.2	0.431189	6.15675	3.80098	0.00323982	0.390414	-1.57707	Fam101a	Mus musculus family with sequence similarity 101
TC0500000060.mm.2	0.430003	4.04958	4.12028	0.00190812	0.390414	-1.16826	9330182L06Rik	Mus musculus RIKEN cDNA 9330182L06 gene (9330182L06Rik)
TC1700001339.mm.2	0.429954	4.99548	4.79622	0.000650165	0.390414	-0.362658	Adcyap1	Mus musculus adenylate cyclase activating polypeptide 1 (Adcyap1)
TC1000000562.mm.2	0.42789	4.52183	5.87538	0.000133207	0.318788	0.746214	Prf1	Mus musculus perforin 1 (pore forming protein) (Prf1)
TC1100002969.mm.2	0.426352	5.3651	3.46549	0.00572086	0.391266	-2.02362	F930015N05Rik	Mus musculus RIKEN cDNA F930015N05 gene (F930015N05Rik)
TC0500001716.mm.2	0.426124	9.34484	4.20735	0.00165527	0.390414	-1.0598	Ap5z1	Mus musculus adaptor-related protein complex 5
TC0200001746.mm.2	0.42585	6.04082	4.0059	0.00230326	0.390414	-1.31274	Phgr1	Mus musculus proline/histidine/glycine-rich 1 (Phgr1)
TC0200001101.mm.2	0.423355	5.00215	3.69453	0.00387551	0.391266	-1.71701	Hoxd1	Mus musculus homeobox D1 (Hoxd1)
TC1100003634.mm.2	0.4226	5.25875	3.2515	0.0082666	0.411115	-2.31602	Lrrc46	Mus musculus leucine rich repeat containing 46 (Lrrc46)
TC0100003338.mm.2	0.422495	4.05037	4.9235	0.000534659	0.390414	-0.220534	Brinp2	Mus musculus bone morphogenic protein/retinoic acid inducible neural-specific 2 (Brinp2)
TC1700001019.mm.2	0.422054	4.89083	3.65792	0.00412294	0.391266	-1.76552	1700061G19Rik	Mus musculus RIKEN cDNA 1700061G19 gene (1700061G19Rik)
TC1100000483.mm.2	0.420103	3.90661	4.92839	0.000530679	0.390414	-0.215133	Havcr1	Mus musculus hepatitis A virus cellular receptor 1 (Havcr1)
TC0700002623.mm.2	0.419689	3.9041	3.37339	0.00669995	0.391266	-2.14883	Pou2f2	Mus musculus POU domain
TC1100001023.mm.2	0.418622	4.53959	4.12403	0.00189644	0.390414	-1.16357	Olfr384	Mus musculus olfactory receptor 384 (Olfr384)
TC0500003518.mm.2	0.417342	4.08158	3.46554	0.00572033	0.391266	-2.02355	Card11	Mus musculus caspase recruitment domain family
TC1400001218.mm.2	0.415938	5.71106	3.81055	0.00318825	0.390414	-1.56457	Gm9325	PREDICTED: predicted gene 9325 (Gm9325)
TC0400003934.mm.2	0.415852	3.85055	3.63205	0.0043076	0.391266	-1.79992	Pramef17	Mus musculus PRAME family member 17 (Pramef17)
TC0100001987.mm.2	0.414577	5.7529	3.99829	0.00233241	0.390414	-1.32243	Msc	Mus musculus musculin (Msc)
TC0100002814.mm.2	0.41361	4.59293	4.13198	0.0018719	0.390414	-1.1536	Olfr1414	Mus musculus olfactory receptor 1414 (Olfr1414)
TC0100000806.mm.2	0.413067	4.49122	3.15349	0.00979547	0.412566	-2.45151	Akp3	Mus musculus alkaline phosphatase 3
TC0100002229.mm.2	0.412826	5.88072	3.15161	0.00982751	0.412566	-2.45412	Chst10	Mus musculus carbohydrate sulfotransferase 10 (Chst10)
TC1200001299.mm.2	0.41235	5.99821	5.56416	0.000206889	0.358269	0.448504	Vipr2	Mus musculus vasoactive intestinal peptide receptor 2 (Vipr2)
TC0700000559.mm.2	0.41224	6.22116	3.50908	0.00531006	0.391266	-1.96472	Syne4	Mus musculus spectrin repeat containing
TC0600000977.mm.2	0.408159	4.65117	3.39595	0.00644523	0.391266	-2.11807	Figla	Mus musculus folliculogenesis specific basic helix-loop-helix (Figla)
TC0200002683.mm.2	0.406734	6.22709	4.5288	0.000987977	0.390414	-0.671251	Pck1	Mus musculus phosphoenolpyruvate carboxykinase 1
TC1800000728.mm.2	0.405179	5.43947	3.34349	0.00705358	0.396129	-2.1897	Mc5r	Mus musculus melanocortin 5 receptor (Mc5r)
TC0800000745.mm.2	0.40491	6.68937	3.97798	0.00241216	0.390414	-1.34835	Gdf1	Mus musculus growth differentiation factor 1 (Gdf1)
TC0500001436.mm.2	0.402188	6.65725	3.56203	0.00485172	0.391266	-1.8935	Ogfod2	Mus musculus 2-oxoglutarate and iron-dependent oxygenase domain containing 2 (Ogfod2)
TC1400001530.mm.2	0.401665	3.66042	3.16404	0.00961789	0.412566	-2.43688	Kcnk16	Mus musculus potassium channel
TC0400001801.mm.2	0.400958	6.59745	4.01063	0.00228534	0.390414	-1.30672	Casp9	Mus musculus caspase 9 (Casp9)
TC1100001156.mm.2	0.399584	6.42457	3.63983	0.00425117	0.391266	-1.78956	Aldoc	Mus musculus aldolase C
TC0100000882.mm.2	0.399298	4.87264	4.71271	0.000740124	0.390414	-0.457581	Mlph	Mus musculus melanophilin (Mlph)
TC0100001616.mm.2	0.399213	6.80574	3.85734	0.00294818	0.390414	-1.50369	Igsf9	Mus musculus immunoglobulin superfamily
TC1100003709.mm.2	0.39879	4.11193	4.80581	0.000640601	0.390414	-0.351842	Krt23	Mus musculus keratin 23 (Krt23)
TC0200001513.mm.2	0.39825	4.05195	3.90846	0.00270727	0.390414	-1.43757	Rag2	Mus musculus recombination activating gene 2 (Rag2)
TC0200001323.mm.2	0.39797	4.69302	3.36448	0.00680336	0.391266	-2.161	Olfr1188	Mus musculus olfactory receptor 1188 (Olfr1188)
TC0700003539.mm.2	0.39679	4.87317	3.81849	0.00314615	0.390414	-1.55422	Ntrk3	Mus musculus neurotrophic tyrosine kinase
TC0700000789.mm.2	0.396461	4.31914	3.42204	0.00616301	0.391266	-2.08257	Klk1b21	Mus musculus kallikrein 1-related peptidase b21 (Klk1b21)
TC1100003694.mm.2	0.39482	6.14054	3.57887	0.00471469	0.391266	-1.87094	Tns4	Mus musculus tensin 4 (Tns4)
TC1100002825.mm.2	0.394434	4.26303	3.33472	0.00716092	0.397646	-2.2017	Olfr329-ps	Mus musculus olfactory receptor 329
TC1400002764.mm.2	0.393658	5.14297	4.20906	0.00165066	0.390414	-1.05768	Fgf14	Mus musculus fibroblast growth factor 14 (Fgf14)
TC1100002789.mm.2	0.392686	3.83289	3.36324	0.00681795	0.391266	-2.1627	Nmur2	Mus musculus neuromedin U receptor 2 (Nmur2)
TC0900001770.mm.2	0.39259	3.99216	3.52618	0.00515736	0.391266	-1.94168	Kdm4d	Mus musculus lysine (K)-specific demethylase 4D (Kdm4d)
TC0100003123.mm.2	0.392525	5.27796	3.26386	0.00809185	0.409932	-2.29899	Elf3	Mus musculus E74-like factor 3 (Elf3)
TC0500003027.mm.2	0.390329	6.39412	3.77394	0.00339025	0.390414	-1.61245	2900026A02Rik	Mus musculus RIKEN cDNA 2900026A02 gene (2900026A02Rik)
TC1200001615.mm.2	0.390175	5.24381	4.64744	0.000819577	0.390414	-0.532686	Cdhr3	Mus musculus cadherin-related family member 3 (Cdhr3)
TC0400004018.mm.2	0.38779	5.33009	4.44943	0.00112078	0.390414	-0.765429	Ptchd2	Mus musculus patched domain containing 2 (Ptchd2)
TC1900000149.mm.2	0.387379	4.42839	3.50131	0.00538099	0.391266	-1.9752	Slc22a6	Mus musculus solute carrier family 22 (organic anion transporter)
TC0700000070.mm.2	0.387328	7.35661	5.24564	0.000329282	0.390414	0.125479	Zfp444	Mus musculus zinc finger protein 444 (Zfp444)
TC1200000256.mm.2	0.387275	3.86061	3.98016	0.00240345	0.390414	-1.34556	Fam150b	Mus musculus family with sequence similarity 150
TC0400002539.mm.2	0.385827	5.79662	3.63689	0.00427243	0.391266	-1.79348	Olfr71	Mus musculus olfactory receptor 71 (Olfr71)
TC0700000762.mm.2	0.383666	8.11695	4.71973	0.000732073	0.390414	-0.449546	Etfb	Mus musculus electron transferring flavoprotein
TC1000000647.mm.2	0.38355	5.82635	3.49974	0.0053955	0.391266	-1.97733	Rtkn2	Mus musculus rhotekin 2 (Rtkn2)
TC1000002385.mm.2	0.383376	9.05449	3.78189	0.00334532	0.390414	-1.60204	Gstt2	Mus musculus glutathione S-transferase
TC1600000571.mm.2	0.382808	7.01896	4.14457	0.00183376	0.390414	-1.13787	Lsamp	Mus musculus limbic system-associated membrane protein (Lsamp)
TC1000001883.mm.2	0.380602	3.92613	4.41782	0.0011788	0.390414	-0.80326	Taar7a	Mus musculus trace amine-associated receptor 7A (Taar7a)
TC0600000386.mm.2	0.378623	5.81916	4.18246	0.00172376	0.390414	-1.09067	Clec2l	Mus musculus C-type lectin domain family 2
TC1500001743.mm.2	0.377768	4.95468	3.63168	0.00431031	0.391266	-1.80041	Mafa	Mus musculus v-maf musculoaponeurotic fibrosarcoma oncogene family
TC1700002020.mm.2	0.377587	4.60115	3.45564	0.00581814	0.391266	-2.03696	H2-M10.1	Mus musculus histocompatibility 2
TC0100003378.mm.2	0.377364	4.78702	3.56477	0.00482919	0.391266	-1.88984	Fasl	Mus musculus Fas ligand (TNF superfamily
TC1900001485.mm.2	0.37698	8.03187	4.0247	0.00223287	0.390414	-1.28885	Sorbs1	Mus musculus sorbin and SH3 domain containing 1 (Sorbs1)
TC1400002835.mm.2	0.376525	5.23426	4.23816	0.00157444	0.390414	-1.02174	Dok2	docking protein 2 [gene_biotype:protein_coding transcript_biotype:processed_transcript]
TC1800001319.mm.2	0.37407	4.78086	3.4893	0.00549263	0.391266	-1.99142	Dtwd2	Mus musculus DTW domain containing 2 (Dtwd2)
TC0700000463.mm.2	0.373277	7.43602	4.18034	0.00172971	0.390414	-1.0933	2310022A10Rik	Mus musculus RIKEN cDNA 2310022A10 gene (2310022A10Rik)
TC0700002866.mm.2	0.372414	4.04642	3.62133	0.00438664	0.391266	-1.8142	Zfp536	Mus musculus zinc finger protein 536 (Zfp536)
TC0700000023.mm.2	0.372145	7.95555	3.52946	0.00512859	0.391266	-1.93727	Ttyh1	Mus musculus tweety homolog 1 (Drosophila) (Ttyh1)
TC0300000508.mm.2	0.371497	3.96512	4.59452	0.000890601	0.390414	-0.594165	Vmn2r1	Mus musculus vomeronasal 2
TC1000000170.mm.2	0.371113	4.04111	4.28976	0.00144823	0.390414	-0.958397	Gm5420	Mus musculus predicted gene 5420 (Gm5420)
TC0800000112.mm.2	0.369749	6.24495	3.70011	0.00383912	0.391266	-1.70962	Mcf2l	Mus musculus mcf.2 transforming sequence-like (Mcf2l)
TC1900000572.mm.2	0.366119	7.3435	3.88395	0.00282012	0.390414	-1.46923	Entpd1	Mus musculus ectonucleoside triphosphate diphosphohydrolase 1 (Entpd1)
TC0500000707.mm.2	0.364659	5.25346	3.866	0.00290585	0.390414	-1.49246	Gsx2	Mus musculus GS homeobox 2 (Gsx2)
TC1200002045.mm.2	0.364494	4.67228	3.2528	0.00824805	0.411115	-2.31423	Dpf3	Mus musculus D4
TC1200001236.mm.2	0.363483	5.92238	3.81504	0.00316435	0.390414	-1.55871	Exoc3l4	Mus musculus exocyst complex component 3-like 4 (Exoc3l4)
TC0900002332.mm.2	0.363358	6.81668	3.25439	0.00822537	0.411115	-2.31203	Nrg4	Mus musculus neuregulin 4 (Nrg4)
TC1000002376.mm.2	0.361204	5.7088	3.16494	0.00960303	0.412566	-2.43565	Lrrc75b	Mus musculus leucine rich repeat containing 75B (Lrrc75b)
TC0200003165.mm.2	0.359918	4.35636	3.40607	0.00633415	0.391266	-2.10429	Fcna	Mus musculus ficolin A (Fcna)
TC1700002351.mm.2	0.358685	7.09313	3.97006	0.00244401	0.390414	-1.35848	Tnfsf14	Mus musculus tumor necrosis factor (ligand) superfamily
TC1100000266.mm.2	0.357737	6.7784	3.17408	0.00945202	0.412566	-2.42298	Gm6899	Mus musculus predicted gene
TC0X00000466.mm.2	0.357461	4.7496	3.33029	0.00721573	0.397646	-2.20776	Ccdc160	Mus musculus coiled-coil domain containing 160 (Ccdc160)
TC1200001259.mm.2	0.356226	5.81992	3.21457	0.0088119	0.412566	-2.36698	A530016L24Rik	Mus musculus RIKEN cDNA A530016L24 gene (A530016L24Rik)
TC0100000894.mm.2	0.356137	4.88745	3.47728	0.00560661	0.391266	-2.00766	Klhl30	Mus musculus kelch-like 30 (Klhl30)
TC1800001151.mm.2	0.350905	3.96013	3.46902	0.00568646	0.391266	-2.01885	4933408B17Rik	Mus musculus RIKEN cDNA 4933408B17 gene (4933408B17Rik)
TC1700001653.mm.2	0.35065	6.32993	3.78528	0.00332633	0.390414	-1.5976	Telo2	Mus musculus TEL2
TC0400002478.mm.2	0.34988	6.14659	4.60122	0.000881261	0.390414	-0.586353	Arid3c	Mus musculus AT rich interactive domain 3C (BRIGHT-like) (Arid3c)
TC1400001220.mm.2	0.348763	5.48793	3.36997	0.0067395	0.391266	-2.15351	Gm6232	PREDICTED: predicted gene 6232 (Gm6232)
TC1400000580.mm.2	0.347764	7.9121	3.94428	0.00255077	0.390414	-1.3915	Rnase6	Mus musculus ribonuclease
TC0700002947.mm.2	0.345603	3.87801	3.94314	0.00255562	0.390414	-1.39297	4931406B18Rik	Mus musculus RIKEN cDNA 4931406B18 gene (4931406B18Rik)
TC0400004047.mm.2	0.343969	5.81771	3.52667	0.00515309	0.391266	-1.94103	Pik3cd	Mus musculus phosphatidylinositol 3-kinase catalytic delta polypeptide (Pik3cd)
TC0200002266.mm.2	0.343056	6.0437	3.49372	0.00545125	0.391266	-1.98545	Tmem74b	Mus musculus transmembrane protein 74B (Tmem74b)
TC0700002216.mm.2	0.342347	7.29576	3.64373	0.00422323	0.391266	-1.78438	Zim1	Mus musculus zinc finger
TC1100000516.mm.2	0.341866	4.68161	4.08609	0.0020182	0.390414	-1.21121	Olfr1382	Mus musculus olfactory receptor 1382 (Olfr1382)
TC1100001106.mm.2	0.340546	9.2362	3.33857	0.00711357	0.397646	-2.19643	Tusc5	Mus musculus tumor suppressor candidate 5 (Tusc5)
TC0900000696.mm.2	0.339394	6.65882	3.98907	0.00236827	0.390414	-1.33419	Man2c1	Mus musculus mannosidase
TC0300001256.mm.2	0.339381	5.379	4.10804	0.00194679	0.390414	-1.18362	Prss12	Mus musculus protease
TC0700000612.mm.2	0.338455	5.45802	3.43345	0.0060436	0.391266	-2.06707	Scgb1b20	Mus musculus secretoglobin
TC0300002755.mm.2	0.337949	6.05215	3.44018	0.00597421	0.391266	-2.05792	Fndc7	Mus musculus fibronectin type III domain containing 7 (Fndc7)
TC0500001300.mm.2	0.337789	4.96615	3.99669	0.00233862	0.390414	-1.32448	Ksr2	kinase suppressor of ras 2 [gene_biotype:protein_coding transcript_biotype:retained_intron]
TC0900002126.mm.2	0.337678	6.69811	3.70753	0.00379134	0.391266	-1.69982	Tmem136	Mus musculus transmembrane protein 136 (Tmem136)
TC0700002113.mm.2	0.335121	6.26942	3.19871	0.00905706	0.412566	-2.38888	Fgf4	Mus musculus fibroblast growth factor 4 (Fgf4)
TC1000001193.mm.2	0.334478	5.05938	3.52503	0.00516752	0.391266	-1.94323	Ccer1	Mus musculus coiled coil glutamate rich protein 1 (Ccer1)
TC1500002264.mm.2	0.332871	3.85369	3.96939	0.00244673	0.390414	-1.35933	Krt75	Mus musculus keratin 75 (Krt75)
TC0200004087.mm.2	0.331895	3.78185	3.6271	0.00434394	0.391266	-1.80652	Olfr1272	Mus musculus olfactory receptor 1272 (Olfr1272)
TC1400001729.mm.2	0.330589	3.77125	3.26624	0.00805866	0.409453	-2.29571	9230112D13Rik	Mus musculus RIKEN cDNA 9230112D13 gene (9230112D13Rik)
TC1500001993.mm.2	0.330225	7.67118	3.45191	0.00585546	0.391266	-2.04202	Phf21b	Mus musculus PHD finger protein 21B (Phf21b)
TC0600003499.mm.2	0.32757	5.53683	3.34434	0.00704331	0.396129	-2.18854	Gimap7	Mus musculus GTPase
TC0900003170.mm.2	0.326903	6.25989	3.76888	0.00341921	0.390414	-1.61908	Trim71	Mus musculus tripartite motif-containing 71 (Trim71)
TC1400000899.mm.2	0.326698	6.09675	3.57027	0.00478416	0.391266	-1.88246	Fam167a	Mus musculus family with sequence similarity 167
TC0500001516.mm.2	0.326202	6.4392	4.27639	0.00147987	0.390414	-0.974762	Nupr1l	Mus musculus nuclear protein transcriptional regulator 1 like (Nupr1l)
TC0400002238.mm.2	0.324832	5.065	3.28678	0.00777795	0.407689	-2.26747	Necab1	Mus musculus N-terminal EF-hand calcium binding protein 1 (Necab1)
TC1900000878.mm.2	0.324504	6.77747	3.70541	0.00380496	0.391266	-1.70263	Ighmbp2	Mus musculus immunoglobulin mu binding protein 2 (Ighmbp2)
TC1400001052.mm.2	0.323345	6.15221	3.53896	0.00504617	0.391266	-1.92448	5031414D18Rik	Mus musculus RIKEN cDNA 5031414D18 gene (5031414D18Rik)
TC0100003104.mm.2	0.323319	5.71378	3.41676	0.00621904	0.391266	-2.08974	Adora1	Mus musculus adenosine A1 receptor (Adora1)
TC0700003437.mm.2	0.321976	7.09033	3.86694	0.00290127	0.390414	-1.49124	Aldh1a3	Mus musculus aldehyde dehydrogenase family 1
TC0200005273.mm.2	0.321402	5.2212	3.23218	0.00854743	0.411115	-2.34266	Gcnt7	Mus musculus glucosaminyl (N-acetyl) transferase family member 7 (Gcnt7)
TC1400000350.mm.2	0.321162	3.99528	3.46462	0.00572942	0.391266	-2.0248	1810011H11Rik	Mus musculus RIKEN cDNA 1810011H11 gene (1810011H11Rik)
TC0X00003428.mm.2	0.319087	3.96318	3.38583	0.00655816	0.391266	-2.13186	Xlr5c	Mus musculus X-linked lymphocyte-regulated 5C (Xlr5c)
TC0100000951.mm.2	0.317481	6.8942	3.41219	0.00626801	0.391266	-2.09596	Gm6086	Mus musculus predicted gene 6086 (Gm6086)
TC0700000300.mm.2	0.310203	8.03681	4.23271	0.00158843	0.390414	-1.02846	Ercc2	Mus musculus excision repair cross-complementing rodent repair deficiency
TC1500000603.mm.2	0.308087	5.24575	3.67971	0.00397377	0.391266	-1.73663	Kifc2	Mus musculus kinesin family member C2 (Kifc2)
TC0600002055.mm.2	0.308077	6.58722	4.44202	0.0011341	0.390414	-0.774277	3110062M04Rik	Mus musculus RIKEN cDNA 3110062M04 gene (3110062M04Rik)
TC0700002481.mm.2	0.308024	6.7598	3.31935	0.00735302	0.399257	-2.22275	Klc3	Mus musculus kinesin light chain 3 (Klc3)
TC1400001409.mm.2	0.307941	4.538	4.3132	0.00139444	0.390414	-0.929776	Gm3618	predicted gene 3618 [gene_biotype:protein_coding transcript_biotype:protein_coding]
TC0300000950.mm.2	0.30743	6.34588	3.43628	0.00601436	0.391266	-2.06323	Gm16253	predicted gene 16253 [gene_biotype:protein_coding transcript_biotype:protein_coding]
TC0700003485.mm.2	0.306476	5.40354	3.2005	0.00902907	0.412566	-2.38641	Mctp2	Mus musculus multiple C2 domains
TC0700003834.mm.2	0.305752	8.405	3.23788	0.00846354	0.411115	-2.33479	Atg16l2	Mus musculus autophagy related 16-like 2 (S. cerevisiae) (Atg16l2)
TC0800001572.mm.2	0.302934	7.05865	3.31516	0.0074064	0.399946	-2.22851	Kcnk1	Mus musculus potassium channel
TC0200002935.mm.2	0.302616	7.57116	3.35557	0.00690851	0.393605	-2.17318	Gata3	Mus musculus GATA binding protein 3 (Gata3)
TC0200003605.mm.2	0.302211	7.10125	3.50779	0.00532183	0.391266	-1.96646	Itgb6	Mus musculus integrin beta 6 (Itgb6)
TC0500002344.mm.2	0.302095	5.95175	3.35054	0.00696854	0.395727	-2.18006	Fam184b	Mus musculus family with sequence similarity 184
TC0500003000.mm.2	0.300898	6.52955	3.3648	0.00679965	0.391266	-2.16056	Ulk1	Mus musculus unc-51 like kinase 1 (Ulk1)
TC1100001639.mm.2	0.300005	6.07793	3.71958	0.00371511	0.391266	-1.68393	Hsd17b1	Mus musculus hydroxysteroid (17-beta) dehydrogenase 1 (Hsd17b1)
TC0700004411.mm.2	0.299159	4.5946	3.43334	0.00604474	0.391266	-2.06722	Nkx1-2	Mus musculus NK1 transcription factor related
TC0X00001800.mm.2	0.298738	8.50292	3.43171	0.00606161	0.391266	-2.06943	Porcn	Mus musculus porcupine homolog (Drosophila) (Porcn)
TC0X00003375.mm.2	0.298699	4.13172	3.1573	0.0097311	0.412566	-2.44624	Amelx	Mus musculus amelogenin
TC1500001737.mm.2	0.297371	5.2961	3.2776	0.00790211	0.409453	-2.28008	Ly6h	Mus musculus lymphocyte antigen 6 complex
TC1900000598.mm.2	0.29702	7.20501	3.45357	0.00583875	0.391266	-2.03976	Frat1	Mus musculus frequently rearranged in advanced T cell lymphomas (Frat1)
TC1700001383.mm.2	0.296822	6.06631	3.45224	0.00585211	0.391266	-2.04157	Sytl3	SubName: Full=Putative uncharacterized protein ; Flags: Fragment;
TC0300002396.mm.2	0.296222	3.9386	3.16424	0.00961465	0.412566	-2.43661	Ivl	Mus musculus involucrin (Ivl)
TC1000003183.mm.2	0.295595	4.73538	3.40683	0.00632591	0.391266	-2.10325	Olfr796	Mus musculus olfactory receptor 796 (Olfr796)
TC0700003023.mm.2	0.294773	7.23051	3.31685	0.00738482	0.399879	-2.22619	Kcnj14	Mus musculus potassium inwardly-rectifying channel
TC0700001497.mm.2	0.294753	4.17194	3.14198	0.00999314	0.412566	-2.46748	Olfr613	Mus musculus olfactory receptor 613 (Olfr613)
TC1000002443.mm.2	0.29307	7.59242	3.53759	0.005058	0.391266	-1.92633	Pwp2	Mus musculus PWP2 periodic tryptophan protein homolog (yeast) (Pwp2)
TC0200003190.mm.2	0.291891	7.95572	3.3696	0.00674369	0.391266	-2.154	Inpp5e	Mus musculus inositol polyphosphate-5-phosphatase E (Inpp5e)
TC1100003166.mm.2	0.290574	4.88553	3.78861	0.00330777	0.390414	-1.59324	Olfr75-ps1	Mus musculus olfactory receptor 75
TC0100000883.mm.2	0.290513	7.26163	3.23709	0.00847516	0.411115	-2.33589	Prlh	Mus musculus prolactin releasing hormone (Prlh)
TC0800001694.mm.2	0.290347	9.31529	3.90753	0.00271147	0.390414	-1.43877	Irs2	Mus musculus insulin receptor substrate 2 (Irs2)
TC0200005101.mm.2	0.289313	6.33788	3.61063	0.00446703	0.391266	-1.82848	Rims4	Mus musculus regulating synaptic membrane exocytosis 4 (Rims4)
TC0500000054.mm.2	0.287321	4.1001	4.00324	0.00231342	0.390414	-1.31613	Abcb4	Mus musculus ATP-binding cassette
TC0500001583.mm.2	0.286706	7.97232	3.62787	0.0043383	0.391266	-1.8055	Rhbdd2	Mus musculus rhomboid domain containing 2 (Rhbdd2)
TC0600001790.mm.2	0.28635	4.54219	3.63242	0.00430494	0.391266	-1.79943	Calcr	Mus musculus calcitonin receptor (Calcr)
TC0600000376.mm.2	0.283147	8.30084	3.14892	0.00987353	0.412566	-2.45785	Ubn2	Mus musculus ubinuclein 2 (Ubn2)
TC1500002054.mm.2	0.283118	4.5371	3.16321	0.00963185	0.412566	-2.43804	Syce3	Mus musculus synaptonemal complex central element protein 3 (Syce3)
TC0800001744.mm.2	0.282844	3.88584	3.22921	0.00859136	0.411226	-2.34675	AF366264	Mus musculus cDNA sequence AF366264 (AF366264)
TC1300001006.mm.2	0.282795	4.06196	3.5526	0.00493027	0.391266	-1.90616	Hapln1	Mus musculus hyaluronan and proteoglycan link protein 1 (Hapln1)
TC1100002967.mm.2	0.281649	7.56032	3.61075	0.00446614	0.391266	-1.82832	Cox10	Mus musculus cytochrome c oxidase assembly protein 10 (Cox10)
TC1900000654.mm.2	0.281577	5.54518	3.81536	0.00316266	0.390414	-1.5583	Pax2	Mus musculus paired box 2 (Pax2)
TC1500002276.mm.2	0.28141	3.97542	3.89352	0.00277546	0.390414	-1.45685	Krt77	Mus musculus keratin 77 (Krt77)
TC1700002807.mm.2	0.281176	6.20233	3.14534	0.00993506	0.412566	-2.46282	Arhgdig	Mus musculus Rho GDP dissociation inhibitor (GDI) gamma (Arhgdig)
TC0400003839.mm.2	0.279733	4.54823	3.35982	0.00685812	0.39187	-2.16737	Htr6	Mus musculus 5-hydroxytryptamine (serotonin) receptor 6 (Htr6)
TC1900000441.mm.2	0.276795	7.76233	3.26604	0.00806157	0.409453	-2.296	Cd274	Mus musculus CD274 antigen (Cd274)
TC0600002681.mm.2	0.274019	8.08758	3.20759	0.00891902	0.412566	-2.37662	Eefsec	Mus musculus eukaryotic elongation factor
TC1500000826.mm.2	0.268861	8.07837	3.20887	0.00889925	0.412566	-2.37485	Gtse1	Mus musculus G two S phase expressed protein 1 (Gtse1)
TC1700001596.mm.2	0.266439	4.81703	3.2317	0.00855444	0.411115	-2.34332	Mmp25	Mus musculus matrix metallopeptidase 25 (Mmp25)
TC0300002112.mm.2	0.266312	11.0542	3.69177	0.00389359	0.391266	-1.72066	Gm17402	predicted gene
TC1600001611.mm.2	0.265966	9.1874	3.87812	0.00284764	0.390414	-1.47676	Arhgap31	Mus musculus Rho GTPase activating protein 31 (Arhgap31)
TC0500001594.mm.2	0.265848	7.69264	3.61914	0.00440296	0.391266	-1.81712	Dtx2	Mus musculus deltex 2 homolog (Drosophila) (Dtx2)
TC1400002344.mm.2	0.261693	3.85535	3.47009	0.00567597	0.391266	-2.01739	Sftpc	Mus musculus surfactant associated protein C (Sftpc)
TC0X00000949.mm.2	0.260197	4.15419	3.15206	0.00981984	0.412566	-2.45349	Otud6a	Mus musculus OTU domain containing 6A (Otud6a)
TC1400001661.mm.2	0.258322	4.27949	3.33125	0.00720389	0.397646	-2.20646	Itih3	Mus musculus inter-alpha trypsin inhibitor
TC1500002250.mm.2	0.252897	5.67992	3.21129	0.00886206	0.412566	-2.37151	Galnt6	Mus musculus UDP-N-acetyl-alpha-D-galactosamine:polypeptide N-acetylgalactosaminyltransferase 6 (Galnt6)
TC1100000899.mm.2	0.252262	8.29411	3.56845	0.00479903	0.391266	-1.8849	Vamp2	Mus musculus vesicle-associated membrane protein 2 (Vamp2)
TC0200003234.mm.2	0.249808	7.2028	3.37609	0.00666897	0.391266	-2.14516	Gfi1b	Mus musculus growth factor independent 1B (Gfi1b)
TC0700002519.mm.2	0.248681	4.18258	3.40691	0.00632508	0.391266	-2.10315	Gm5728	predicted gene 5728 [gene_biotype:protein_coding transcript_biotype:protein_coding]
TC0400003650.mm.2	0.248644	7.05732	3.17596	0.00942131	0.412566	-2.42038	Ptpru	Mus musculus protein tyrosine phosphatase
TC1500000757.mm.2	0.226109	7.07588	3.32332	0.00730292	0.398249	-2.21732	Cyp2d9	Mus musculus cytochrome P450
TC0800002447.mm.2	0.222941	5.82524	3.18873	0.00921509	0.412566	-2.4027	Cyp4f18	Mus musculus cytochrome P450
TC0500003536.mm.2	0.221051	6.06034	3.15078	0.00984171	0.412566	-2.45527	Fbxl18	Mus musculus F-box and leucine-rich repeat protein 18 (Fbxl18)
TC0200002515.mm.2	0.218849	4.51082	3.15992	0.0096869	0.412566	-2.4426	Rbpjl	Mus musculus recombination signal binding protein for immunoglobulin kappa J region-like (Rbpjl)
TC1300001448.mm.2	-0.211143	9.73532	-3.14562	0.00993016	0.412566	-2.46243	Lgals8	Mus musculus lectin
TC1000002900.mm.2	-0.2127	8.52638	-3.24556	0.00835196	0.411115	-2.32421	Tmem19	Mus musculus transmembrane protein 19 (Tmem19)
TC0900002216.mm.2	-0.213068	10.0906	-3.15884	0.00970506	0.412566	-2.44409	Pafah1b2	Mus musculus platelet-activating factor acetylhydrolase
TC1400000561.mm.2	-0.218674	4.33449	-3.18435	0.0092853	0.412566	-2.40876	Olfr744	Mus musculus olfactory receptor 744 (Olfr744)
TC0500002828.mm.2	-0.226083	9.17248	-3.19338	0.00914114	0.412566	-2.39626	Hnrnpdl	Mus musculus heterogeneous nuclear ribonucleoprotein D-like (Hnrnpdl)
TC0900000306.mm.2	-0.235262	11.1174	-3.48778	0.00550684	0.391266	-1.99347	LOC100862175	PREDICTED: uncharacterized LOC100862175 (LOC100862175)
TC0700000546.mm.2	-0.238153	8.73891	-3.17849	0.00937997	0.412566	-2.41686	Zfp260	Mus musculus zinc finger protein 260 (Zfp260)
TC0400002222.mm.2	-0.238739	9.65012	-3.32977	0.00722221	0.397646	-2.20848	Fam92a	Mus musculus family with sequence similarity 92
TC1300002748.mm.2	-0.239952	8.50987	-3.65105	0.00417114	0.391266	-1.77464	Zfp131	Mus musculus zinc finger protein 131 (Zfp131)
TC1100000527.mm.2	-0.241435	9.28151	-3.22373	0.0086733	0.411793	-2.35433	Mapk9	Mus musculus mitogen-activated protein kinase 9 (Mapk9)
TC0100001995.mm.2	-0.241745	3.76214	-3.16602	0.00958499	0.412566	-2.43414	4930444P10Rik	Mus musculus RIKEN cDNA 4930444P10 gene (4930444P10Rik)
TC1500001412.mm.2	-0.243383	10.2223	-3.18395	0.00929164	0.412566	-2.40931	Azin1	Mus musculus antizyme inhibitor 1 (Azin1)
TC0400001890.mm.2	-0.243559	10.2173	-3.29533	0.00766402	0.404957	-2.25572	Gm13248	predicted gene 13248 [gene_biotype:protein_coding transcript_biotype:protein_coding]
TC1600001641.mm.2	-0.243951	8.85733	-3.16251	0.00964346	0.412566	-2.439	Atp6v1a	Mus musculus ATPase
TC4_JH584294_random00000006.mm.2	-0.244779	8.59222	-3.3858	0.00655852	0.391266	-2.1319	Il11ra2	Mus musculus interleukin 11 receptor
TC0400001421.mm.2	-0.246411	9.08726	-3.1695	0.00952729	0.412566	-2.42932	Sf3a3	Mus musculus splicing factor 3a
TC0500002110.mm.2	-0.2466	5.98695	-3.45128	0.0058617	0.391266	-2.04287	Xrcc2	Mus musculus X-ray repair complementing defective repair in Chinese hamster cells 2 (Xrcc2)
TC0900000221.mm.2	-0.247082	5.29985	-3.20967	0.00888687	0.412566	-2.37374	9530077C05Rik	Mus musculus RIKEN cDNA 9530077C05 gene (9530077C05Rik)
TC1100000407.mm.2	-0.248556	9.78576	-3.14484	0.00994363	0.412566	-2.46351	Nudcd2	Mus musculus NudC domain containing 2 (Nudcd2)
TC1000000208.mm.2	-0.249507	8.46635	-3.24918	0.00829982	0.411115	-2.31922	Stx7	Mus musculus syntaxin 7 (Stx7)
TC1100001899.mm.2	-0.250129	7.11011	-3.36706	0.00677329	0.391266	-2.15748	Nup85	Mus musculus nucleoporin 85 (Nup85)
TC1100004152.mm.2	-0.250413	6.42035	-3.16486	0.00960425	0.412566	-2.43575	Cyth1	Mus musculus cytohesin 1 (Cyth1)
TC0400002503.mm.2	-0.250413	9.09479	-3.70046	0.00383685	0.391266	-1.70916	Gm13305	Mus musculus predicted gene 13305 (Gm13305)
TC0600002994.mm.2	-0.253602	9.06571	-3.60222	0.0045313	0.391266	-1.83971	Csgalnact2	Mus musculus chondroitin sulfate N-acetylgalactosaminyltransferase 2 (Csgalnact2)
TC0200003492.mm.2	-0.255769	8.93432	-3.28062	0.00786106	0.409453	-2.27594	Orc4	Mus musculus origin recognition complex
TC0400003998.mm.2	-0.256476	8.70418	-3.50792	0.00532062	0.391266	-1.96629	Gm13157	Mus musculus predicted gene 13157 (Gm13157)
TC0900001666.mm.2	-0.258948	9.19268	-3.42464	0.00613554	0.391266	-2.07903	Sacm1l	Mus musculus SAC1 (suppressor of actin mutations 1
TC1400002433.mm.2	-0.261636	6.95726	-3.27434	0.00794678	0.409453	-2.28458	Gtf2f2	Mus musculus general transcription factor IIF
TC0600002177.mm.2	-0.265035	7.24323	-3.32243	0.00731419	0.398249	-2.21854	Tcaf2	Mus musculus TRPM8 channel-associated factor 2 (Tcaf2)
TC0X00001054.mm.2	-0.265605	10.4538	-3.24283	0.00839147	0.411115	-2.32797	Pbdc1	Mus musculus polysaccharide biosynthesis domain containing 1 (Pbdc1)
TC1300002240.mm.2	-0.267847	8.08116	-3.37171	0.00671938	0.391266	-2.15113	Zfp708	Mus musculus zinc finger protein 708 (Zfp708)
TC1900001754.mm.2	-0.27019	9.80465	-3.18003	0.009355	0.412566	-2.41474	Prdx3	Mus musculus peroxiredoxin 3 (Prdx3)
TC1300002093.mm.2	-0.271113	9.22126	-3.37121	0.0067251	0.391266	-2.15181	Hnrnpa0	Mus musculus heterogeneous nuclear ribonucleoprotein A0 (Hnrnpa0)
TC1500000865.mm.2	-0.273767	7.09547	-3.1487	0.0098772	0.412566	-2.45815	Ppp6r2	Mus musculus protein phosphatase 6
TC0800000172.mm.2	-0.274128	7.17559	-3.64801	0.00419272	0.391266	-1.77869	Agpat5	Mus musculus 1-acylglycerol-3-phosphate O-acyltransferase 5 (lysophosphatidic acid acyltransferase
TC1000000661.mm.2	-0.278505	7.5736	-3.24988	0.0082897	0.411115	-2.31825	Ank3	Mus musculus ankyrin 3
TC1500001347.mm.2	-0.278561	8.73546	-3.16616	0.00958259	0.412566	-2.43394	Hrsp12	Mus musculus heat-responsive protein 12 (Hrsp12)
TC1800000346.mm.2	-0.279509	6.50978	-3.36617	0.00678361	0.391266	-2.15869	Hars2	Mus musculus histidyl-tRNA synthetase 2
TC1700002584.mm.2	-0.279817	7.82002	-3.39945	0.00640657	0.391266	-2.1133	Dhx57	Mus musculus DEAH (Asp-Glu-Ala-Asp/His) box polypeptide 57 (Dhx57)
TC1300000054.mm.2	-0.280219	6.47387	-3.48495	0.00553361	0.391266	-1.9973	Dip2c	Mus musculus DIP2 disco-interacting protein 2 homolog C (Drosophila) (Dip2c)
TC0100003861.mm.2	-0.282314	10.1835	-3.41114	0.0062793	0.391266	-2.09739	Tcea1	Mus musculus transcription elongation factor A (SII) 1 (Tcea1)
TC1100004291.mm.2	-0.28287	7.91948	-3.31201	0.00744666	0.399966	-2.23282	Psme2b	Mus musculus protease (prosome
TC0800002313.mm.2	-0.28618	8.84932	-3.38279	0.00659253	0.391266	-2.136	Msmo1	Mus musculus methylsterol monoxygenase 1 (Msmo1)
TC0X00002845.mm.2	-0.2863	10.6897	-3.36241	0.00682765	0.391266	-2.16383	Itm2a	Mus musculus integral membrane protein 2A (Itm2a)
TC0800002130.mm.2	-0.287688	5.43093	-3.44696	0.00590523	0.391266	-2.04872	Zfp42	Mus musculus zinc finger protein 42 (Zfp42)
TC0900003238.mm.2	-0.287942	8.06204	-3.61609	0.00442584	0.391266	-1.8212	Oxsr1	Mus musculus oxidative-stress responsive 1 (Oxsr1)
TC0500000201.mm.2	-0.288405	7.84927	-3.70064	0.00383573	0.391266	-1.70893	Klhl7	Mus musculus kelch-like 7 (Klhl7)
TC1000002313.mm.2	-0.290871	7.46009	-3.38347	0.00658492	0.391266	-2.13509	Ado	Mus musculus 2-aminoethanethiol (cysteamine) dioxygenase (Ado)
TC0500002037.mm.2	-0.291273	7.95778	-3.40461	0.00635008	0.391266	-2.10628	Orc5	Mus musculus origin recognition complex
TC1400002666.mm.2	-0.292218	8.36976	-3.42765	0.00610394	0.391266	-2.07494	Spry2	Mus musculus sprouty homolog 2 (Drosophila) (Spry2)
TC0400003390.mm.2	-0.292263	8.0781	-3.23521	0.00850277	0.411115	-2.33848	Cdc20	Mus musculus cell division cycle 20 (Cdc20)
TC1100001291.mm.2	-0.292336	7.98566	-3.5901	0.00462556	0.391266	-1.85591	Ppm1d	Mus musculus protein phosphatase 1D magnesium-dependent
TC1200000530.mm.2	-0.292766	4.56321	-3.5291	0.00513178	0.391266	-1.93776	Wdr20rt	Mus musculus WD repeat domain 20
TC0200004898.mm.2	-0.292964	5.94017	-3.32613	0.00726762	0.397936	-2.21346	Sox12	Mus musculus SRY (sex determining region Y)-box 12 (Sox12)
TC0200000055.mm.2	-0.293868	7.72643	-3.33012	0.00721783	0.397646	-2.208	Nudt5	Mus musculus nudix (nucleoside diphosphate linked moiety X)-type motif 5 (Nudt5)
TC0500000171.mm.2	-0.294275	9.79884	-3.37668	0.00666217	0.391266	-2.14435	Fgl2	Mus musculus fibrinogen-like protein 2 (Fgl2)
TC0X00000156.mm.2	-0.295843	5.68555	-3.76731	0.00342826	0.390414	-1.62115	AA414768	Mus musculus expressed sequence AA414768 (AA414768)
TC0800000694.mm.2	-0.296086	6.98637	-3.1436	0.0099651	0.412566	-2.46523	Nat2	Mus musculus N-acetyltransferase 2 (arylamine N-acetyltransferase) (Nat2)
TC0700002349.mm.2	-0.297268	5.23436	-3.18014	0.00935321	0.412566	-2.41458	Zfp329	Mus musculus zinc finger protein 329 (Zfp329)
TC1700000494.mm.2	-0.298786	9.8879	-3.93426	0.00259359	0.390414	-1.40437	Srsf3	Mus musculus serine/arginine-rich splicing factor 3 (Srsf3)
TC0700004189.mm.2	-0.298844	8.03683	-4.11388	0.00192824	0.390414	-1.17629	Eri2	Mus musculus exoribonuclease 2 (Eri2)
TC1300000016.mm.2	-0.300381	8.97453	-3.43606	0.00601658	0.391266	-2.06352	Akr1c14	Mus musculus aldo-keto reductase family 1
TC1900001398.mm.2	-0.301623	9.7262	-3.76251	0.00345605	0.390414	-1.62745	Atad1	Mus musculus ATPase family
TC1500000389.mm.2	-0.303344	10.6736	-3.16144	0.00966133	0.412566	-2.44048	Nov	Mus musculus nephroblastoma overexpressed gene (Nov)
TC1100002451.mm.2	-0.303375	7.24784	-3.24564	0.0083507	0.411115	-2.32409	Chac2	Mus musculus ChaC
TC0200002749.mm.2	-0.303886	9.02387	-4.01474	0.00226988	0.390414	-1.3015	Gm14403	Mus musculus predicted gene 14403 (Gm14403)
TC0X00003335.mm.2	-0.304747	8.28166	-3.83731	0.00304856	0.390414	-1.52971	Mospd2	Mus musculus motile sperm domain containing 2 (Mospd2)
TC0900002036.mm.2	-0.304871	7.74068	-3.40362	0.00636088	0.391266	-2.10762	Chek1	Mus musculus checkpoint kinase 1 (Chek1)
TC0500002302.mm.2	-0.307197	7.88909	-3.85977	0.00293622	0.390414	-1.50054	Rab28	Mus musculus RAB28
TC0800002369.mm.2	-0.308687	7.01316	-3.58277	0.00468357	0.391266	-1.86572	Zfp869	Mus musculus zinc finger protein 869 (Zfp869)
TC0500001128.mm.2	-0.308891	8.46817	-4.27497	0.00148327	0.390414	-0.9765	Zfp932	Mus musculus zinc finger protein 932 (Zfp932)
TC1800000257.mm.2	-0.30949	7.43373	-4.04144	0.00217207	0.390414	-1.26762	Map3k2	Mus musculus mitogen-activated protein kinase kinase kinase 2 (Map3k2)
TC0100003657.mm.2	-0.309657	9.16046	-3.66437	0.00407819	0.391266	-1.75696	Tfb2m	Mus musculus transcription factor B2
TC0300002674.mm.2	-0.310956	9.18747	-3.96309	0.0024724	0.390414	-1.36739	Rap1a	Mus musculus RAS-related protein-1a (Rap1a)
TC0700001311.mm.2	-0.311486	7.63057	-3.43753	0.00600151	0.391266	-2.06153	Ccdc90b	Mus musculus coiled-coil domain containing 90B (Ccdc90b)
TC1700001156.mm.2	-0.312328	7.23812	-3.7894	0.00330339	0.390414	-1.59221	Spast	Mus musculus spastin (Spast)
TC1100000021.mm.2	-0.312787	7.72188	-3.61823	0.00440978	0.391266	-1.81834	Morc2a	Mus musculus microrchidia 2A (Morc2a)
TC0200004245.mm.2	-0.314349	6.79262	-3.20642	0.00893701	0.412566	-2.37823	Tcp11l1	Mus musculus t-complex 11 like 1 (Tcp11l1)
TC0100000333.mm.2	-0.314365	8.54678	-3.3706	0.00673215	0.391266	-2.15264	Bivm	Mus musculus basic
TC0X00001335.mm.2	-0.315132	6.66334	-4.08172	0.00203273	0.390414	-1.21671	Tceal1	Mus musculus transcription elongation factor A (SII)-like 1 (Tceal1)
TC0400002205.mm.2	-0.316341	7.38352	-4.11486	0.00192513	0.390414	-1.17505	Ints8	Mus musculus integrator complex subunit 8 (Ints8)
TC0400001430.mm.2	-0.317012	6.94671	-3.26848	0.00802757	0.409453	-2.29263	Yrdc	Mus musculus yrdC domain containing (E.coli) (Yrdc)
TC0X00001122.mm.2	-0.317558	4.20778	-3.44557	0.00591937	0.391266	-2.05062	4933403O08Rik	Mus musculus RIKEN cDNA 4933403O08 gene (4933403O08Rik)
TC0700001739.mm.2	-0.317572	10.289	-3.25963	0.00815123	0.410822	-2.30482	Mettl9	Mus musculus methyltransferase like 9 (Mettl9)
TC1300000045.mm.2	-0.318473	8.58385	-3.34386	0.00704906	0.396129	-2.18919	Idi1	Mus musculus isopentenyl-diphosphate delta isomerase (Idi1)
TC0600001848.mm.2	-0.319213	4.01628	-4.14328	0.00183761	0.390414	-1.13948	A430035B10Rik	Mus musculus RIKEN cDNA A430035B10 gene (A430035B10Rik)
TC0200004568.mm.2	-0.321391	7.74405	-3.23665	0.00848155	0.411115	-2.33649	Bub1	Mus musculus budding uninhibited by benzimidazoles 1 homolog (S. cerevisiae) (Bub1)
TC1900001758.mm.2	-0.324028	8.08456	-3.67121	0.00403126	0.391266	-1.74789	5830428H23Rik	RIKEN cDNA 5830428H23 gene
TC0300001559.mm.2	-0.324631	6.28942	-3.30268	0.00756751	0.401593	-2.24563	Lrriq3	Mus musculus leucine-rich repeats and IQ motif containing 3 (Lrriq3)
TC0100001123.mm.2	-0.325054	4.12897	-3.56578	0.00482092	0.391266	-1.88849	Acmsd	Mus musculus amino carboxymuconate semialdehyde decarboxylase (Acmsd)
TC1200000089.mm.2	-0.325268	7.72566	-3.3934	0.00647343	0.391266	-2.12154	Smc6	Mus musculus structural maintenance of chromosomes 6 (Smc6)
TC1300002255.mm.2	-0.32537	8.61469	-3.48254	0.00555644	0.391266	-2.00056	Zfp729a	Mus musculus zinc finger protein 729a (Zfp729a)
TC0100002921.mm.2	-0.326594	9.19698	-3.72925	0.00365502	0.391266	-1.67117	Dsel	Mus musculus dermatan sulfate epimerase-like (Dsel)
TC0300001857.mm.2	-0.329014	6.60206	-3.30296	0.00756383	0.401593	-2.24525	Bbs7	Mus musculus Bardet-Biedl syndrome 7 (human) (Bbs7)
TC0800000523.mm.2	-0.329947	4.34055	-3.58049	0.00470172	0.391266	-1.86877	Ccdc110	Mus musculus coiled-coil domain containing 110 (Ccdc110)
TC1100000200.mm.2	-0.331998	7.89228	-3.39282	0.00647996	0.391266	-2.12234	Sertad2	Mus musculus SERTA domain containing 2 (Sertad2)
TC0700004011.mm.2	-0.333089	4.08342	-3.2251	0.00865276	0.411793	-2.35243	Gm1966	Mus musculus predicted gene 1966 (Gm1966)
TC1100002988.mm.2	-0.333198	6.45307	-4.14685	0.00182693	0.390414	-1.13502	Map2k4	Mus musculus mitogen-activated protein kinase kinase 4 (Map2k4)
TC1200001020.mm.2	-0.333689	7.9239	-3.83541	0.00305829	0.390414	-1.53219	Tmem251	Mus musculus transmembrane protein 251 (Tmem251)
TC0800002368.mm.2	-0.334252	7.29163	-3.40607	0.0063342	0.391266	-2.10429	Zfp868	Mus musculus zinc finger protein 868 (Zfp868)
TC1400000510.mm.2	-0.336654	7.71555	-3.3948	0.00645791	0.391266	-2.11963	Socs4	Mus musculus suppressor of cytokine signaling 4 (Socs4)
TC0700001666.mm.2	-0.337743	8.95299	-3.87049	0.00288414	0.390414	-1.48664	Far1	Mus musculus fatty acyl CoA reductase 1 (Far1)
TC0200000843.mm.2	-0.340802	7.99175	-3.72567	0.00367716	0.391266	-1.6759	Arl6ip6	Mus musculus ADP-ribosylation factor-like 6 interacting protein 6 (Arl6ip6)
TC0300001061.mm.2	-0.342043	7.17989	-4.22904	0.00159793	0.390414	-1.03299	Ap4b1	Mus musculus adaptor-related protein complex AP-4
TC1600000700.mm.2	-0.342191	7.40634	-3.27063	0.00799784	0.409453	-2.28968	C330027C09Rik	Mus musculus RIKEN cDNA C330027C09 gene (C330027C09Rik)
TC1900000327.mm.2	-0.342264	4.11696	-3.21715	0.00877257	0.412566	-2.36341	Trpm6	Mus musculus transient receptor potential cation channel
TC1500001713.mm.2	-0.342387	5.78088	-3.1463	0.00991853	0.412566	-2.46149	Jrk	Mus musculus jerky (Jrk)
TC0X00001372.mm.2	-0.343791	8.10185	-3.50593	0.00533872	0.391266	-1.96897	Tbc1d8b	Mus musculus TBC1 domain family
TC0800000039.mm.2	-0.344471	7.6077	-4.2096	0.00164922	0.390414	-1.05701	Zfp958	Mus musculus zinc finger protein 958 (Zfp958)
TC0100002383.mm.2	-0.344666	6.55052	-3.49071	0.00547936	0.391266	-1.98951	Orc2	Mus musculus origin recognition complex
TC0900002869.mm.2	-0.346284	6.43461	-4.38151	0.00124936	0.390414	-0.846938	Trpc1	Mus musculus transient receptor potential cation channel
TC0400000464.mm.2	-0.347177	7.97576	-3.96895	0.00244852	0.390414	-1.3599	Melk	Mus musculus maternal embryonic leucine zipper kinase (Melk)
TC1200002025.mm.2	-0.347409	8.84351	-4.03716	0.00218742	0.390414	-1.27303	Med6	Mus musculus mediator complex subunit 6 (Med6)
TC0300002126.mm.2	-0.34742	6.74873	-3.99657	0.00233908	0.390414	-1.32463	Trim59	Mus musculus tripartite motif-containing 59 (Trim59)
TC0600002421.mm.2	-0.347721	5.72088	-3.86776	0.00289734	0.390414	-1.49019	4930597O21Rik	RIKEN cDNA 4930597O21 gene [gene_biotype:processed_transcript transcript_biotype:bidirectional_promoter_lncrna]
TC0500003714.mm.2	-0.348645	5.54002	-3.58033	0.00470304	0.391266	-1.86899	Smok3a	Mus musculus sperm motility kinase 3A (Smok3a)
TC0400004200.mm.2	-0.349499	6.51368	-4.55614	0.000946165	0.390414	-0.639082	Gm13235	predicted gene 13235 [gene_biotype:protein_coding transcript_biotype:protein_coding]
TC0900001905.mm.2	-0.351022	7.85663	-4.98292	0.000488386	0.390414	-0.155234	Zfp810	Mus musculus zinc finger protein 810 (Zfp810)
TC0X00002985.mm.2	-0.351247	6.48836	-3.15971	0.00969045	0.412566	-2.44289	Sytl4	Mus musculus synaptotagmin-like 4 (Sytl4)
TC0700000078.mm.2	-0.352438	4.94773	-3.3967	0.00643692	0.391266	-2.11705	Zfp28	Mus musculus zinc finger protein 28 (Zfp28)
TC1400002332.mm.2	-0.352678	5.05732	-3.27287	0.007967	0.409453	-2.2866	9930012K11Rik	Mus musculus RIKEN cDNA 9930012K11 gene (9930012K11Rik)
TC4_GL456350_random00000010.mm.2	-0.352796	6.22972	-3.4768	0.00561128	0.391266	-2.00832	Fam205a2	Mus musculus family with sequence similarity 205
TC1500000355.mm.2	-0.35312	7.01268	-3.24237	0.00839816	0.411115	-2.32861	Ebag9	Mus musculus estrogen receptor-binding fragment-associated gene 9 (Ebag9)
TC0200004251.mm.2	-0.356336	5.24108	-3.14394	0.00995923	0.412566	-2.46476	Prrg4	Mus musculus proline rich Gla (G-carboxyglutamic acid) 4 (transmembrane) (Prrg4)
TC1000001579.mm.2	-0.357508	8.34575	-3.47297	0.00564811	0.391266	-2.0135	Prim1	Mus musculus DNA primase
TC1800001581.mm.2	-0.358382	7.29888	-3.57716	0.00472844	0.391266	-1.87323	Me2	Mus musculus malic enzyme 2
TC1500000851.mm.2	-0.359718	5.42645	-3.15067	0.00984353	0.412566	-2.45542	Zbed4	Mus musculus zinc finger
TC1900000216.mm.2	-0.359986	4.72513	-3.85184	0.00297541	0.390414	-1.51083	Ms4a4a	PREDICTED: membrane-spanning 4-domains
TC1200000474.mm.2	-0.360518	7.87938	-3.77481	0.0033853	0.390414	-1.61131	Brms1l	Mus musculus breast cancer metastasis-suppressor 1-like (Brms1l)
TC0700003699.mm.2	-0.361113	10.1267	-3.71949	0.00371567	0.391266	-1.68404	Folh1	Mus musculus folate hydrolase 1 (Folh1)
TC1000002556.mm.2	-0.362944	8.47998	-3.52373	0.00517896	0.391266	-1.94498	Zfp781	zinc finger protein 781 [gene_biotype:protein_coding transcript_biotype:protein_coding]
TC1400002069.mm.2	-0.363404	5.48954	-4.9568	0.000508184	0.390414	-0.183862	Homez	Mus musculus homeodomain leucine zipper-encoding gene (Homez)
TC0700001545.mm.2	-0.365624	3.73983	-3.24752	0.00832359	0.411115	-2.3215	Olfr687	olfactory receptor 687 [gene_biotype:protein_coding transcript_biotype:protein_coding]
TC0X00003082.mm.2	-0.365976	8.5798	-3.76459	0.00344395	0.390414	-1.62471	Psmd10	Mus musculus proteasome (prosome
TC0400000084.mm.2	-0.366361	7.03784	-4.10804	0.00194677	0.390414	-1.18361	Trp53inp1	Mus musculus transformation related protein 53 inducible nuclear protein 1 (Trp53inp1)
TC0100003239.mm.2	-0.366458	8.09551	-3.9292	0.00261547	0.390414	-1.41087	BC003331	Mus musculus cDNA sequence BC003331 (BC003331)
TC1500001568.mm.2	-0.369184	8.35687	-4.73023	0.000720217	0.390414	-0.437561	Atad2	Mus musculus ATPase family
TC0200000897.mm.2	-0.369793	6.92925	-3.72178	0.00370132	0.391266	-1.68102	Tanc1	Mus musculus tetratricopeptide repeat
TC1400000940.mm.2	-0.370002	8.53262	-3.80014	0.00324441	0.390414	-1.57817	Pbk	Mus musculus PDZ binding kinase (Pbk)
TC0900001113.mm.2	-0.37098	8.53128	-3.88238	0.00282752	0.390414	-1.47126	Tpbg	Mus musculus trophoblast glycoprotein (Tpbg)
TC0X00002247.mm.2	-0.372069	5.72673	-3.72864	0.00365879	0.391266	-1.67198	Xlr	Mus musculus X-linked lymphocyte-regulated (Xlr)
TC0800000899.mm.2	-0.373159	6.75561	-4.38856	0.00123531	0.390414	-0.838435	Inpp4b	Mus musculus inositol polyphosphate-4-phosphatase
TC0100003893.mm.2	-0.373661	6.94502	-3.59047	0.00462264	0.391266	-1.85542	Ahctf1	Mus musculus AT hook containing transcription factor 1 (Ahctf1)
TC1200000155.mm.2	-0.376307	6.8907	-3.82079	0.00313406	0.390414	-1.55123	5730507C01Rik	Mus musculus RIKEN cDNA 5730507C01 gene (5730507C01Rik)
TC1100001155.mm.2	-0.379918	7.75664	-4.27708	0.00147822	0.390414	-0.973917	Spag5	Mus musculus sperm associated antigen 5 (Spag5)
TC0500001548.mm.2	-0.381045	6.00563	-3.72527	0.00367962	0.391266	-1.67642	Gtf2ird2	Mus musculus GTF2I repeat domain containing 2 (Gtf2ird2)
TC0200004725.mm.2	-0.38163	7.3309	-3.372	0.00671602	0.391266	-2.15074	Tasp1	Mus musculus taspase
TC1700001345.mm.2	-0.381692	6.46227	-3.42848	0.00609527	0.391266	-2.07381	Gm20939	Mus musculus predicted gene
TC1700001953.mm.2	-0.383246	5.01651	-3.53942	0.00504225	0.391266	-1.92387	Lst1	Mus musculus leukocyte specific transcript 1 (Lst1)
TC1800000583.mm.2	-0.384341	7.30018	-3.27941	0.00787752	0.409453	-2.2776	Slc12a2	Mus musculus solute carrier family 12
TC0X00000650.mm.2	-0.384389	6.93927	-3.53812	0.00505343	0.391266	-1.92562	Mtmr1	Mus musculus myotubularin related protein 1 (Mtmr1)
TC1500000066.mm.2	-0.388272	7.40871	-4.31813	0.00138341	0.390414	-0.923771	Lmbrd2	Mus musculus LMBR1 domain containing 2 (Lmbrd2)
TC0400001519.mm.2	-0.389843	7.46495	-3.7915	0.00329177	0.390414	-1.58946	Zbtb8os	Mus musculus zinc finger and BTB domain containing 8 opposite strand (Zbtb8os)
TC0500000494.mm.2	-0.389981	6.82778	-3.68703	0.00392491	0.391266	-1.72693	Ncapg	Mus musculus non-SMC condensin I complex
TC1700001191.mm.2	-0.396797	6.0541	-3.28831	0.00775737	0.407689	-2.26536	Cebpzos	Mus musculus CCAAT/enhancer binding protein (C/EBP)
TC1300002260.mm.2	-0.399063	6.55942	-3.1441	0.00995642	0.412566	-2.46454	Zfp85	Mus musculus zinc finger protein 85 (Zfp85)
TC1900000158.mm.2	-0.399502	5.66072	-3.98963	0.00236607	0.390414	-1.33347	Zbtb3	Mus musculus zinc finger and BTB domain containing 3 (Zbtb3)
TC1700000270.mm.2	-0.400434	7.18857	-3.38269	0.00659368	0.391266	-2.13614	Zfp54	Mus musculus zinc finger protein 54 (Zfp54)
TC0800000690.mm.2	-0.401903	4.47691	-3.36368	0.00681274	0.391266	-2.16209	Npy1r	Mus musculus neuropeptide Y receptor Y1 (Npy1r)
TC1400001900.mm.2	-0.403256	8.96877	-3.70939	0.00377949	0.391266	-1.69737	Gnpnat1	Mus musculus glucosamine-phosphate N-acetyltransferase 1 (Gnpnat1)
TC1900001077.mm.2	-0.405613	6.34168	-3.26047	0.00813943	0.410822	-2.30366	Rom1	Mus musculus rod outer segment membrane protein 1 (Rom1)
TC0200005501.mm.2	-0.40728	5.68072	-3.27617	0.00792175	0.409453	-2.28206	Cdan1	Mus musculus congenital dyserythropoietic anemia
TC1800001652.mm.2	-0.408662	6.946	-4.53241	0.000982354	0.390414	-0.667001	Adnp2	Mus musculus ADNP homeobox 2 (Adnp2)
TC0X00003146.mm.2	-0.409099	6.08745	-3.50274	0.00536787	0.391266	-1.97327	Lrch2	Mus musculus leucine-rich repeats and calponin homology (CH) domain containing 2 (Lrch2)
TC1000002156.mm.2	-0.409282	7.69357	-4.40066	0.00121161	0.390414	-0.823874	Gopc	Mus musculus golgi associated PDZ and coiled-coil motif containing (Gopc)
TC0X00001557.mm.2	-0.411425	4.17901	-3.48344	0.00554791	0.391266	-1.99934	Klf8	Mus musculus Kruppel-like factor 8 (Klf8)
TC1300002321.mm.2	-0.41286	6.8388	-3.5383	0.00505192	0.391266	-1.92538	Zfp72	Mus musculus zinc finger protein 72 (Zfp72)
TC0100003176.mm.2	-0.414357	6.77496	-3.54714	0.00497634	0.391266	-1.9135	2310009B15Rik	Mus musculus RIKEN cDNA 2310009B15 gene (2310009B15Rik)
TC1700001578.mm.2	-0.414407	6.98632	-3.76489	0.00344222	0.390414	-1.62432	Zfp945	Mus musculus zinc finger protein 945 (Zfp945)
TC0800001639.mm.2	-0.415129	7.42118	-3.83787	0.0030457	0.390414	-1.52898	Shcbp1	Mus musculus Shc SH2-domain binding protein 1 (Shcbp1)
TC1000001767.mm.2	-0.415288	7.94584	-4.11984	0.00190949	0.390414	-1.16881	Ltv1	Mus musculus LTV1 homolog (S. cerevisiae) (Ltv1)
TC0900000989.mm.2	-0.417093	7.27192	-3.49966	0.0053962	0.391266	-1.97743	Rab27a	Mus musculus RAB27A
TC0400002809.mm.2	-0.418957	3.87528	-3.74892	0.00353593	0.391266	-1.64529	Tnfsf8	Mus musculus tumor necrosis factor (ligand) superfamily
TC0400002290.mm.2	-0.419888	7.74855	-4.80857	0.000637878	0.390414	-0.348734	Tstd3	Mus musculus thiosulfate sulfurtransferase (rhodanese)-like domain containing 3 (Tstd3)
TC1700001563.mm.2	-0.420425	7.42163	-5.4693	0.000237244	0.358269	0.35426	Zfp942	Mus musculus zinc finger protein 942 (Zfp942)
TC0X00001217.mm.2	-0.421477	4.02126	-4.50018	0.00103384	0.390414	-0.705072	Gm17297	PREDICTED: predicted gene
TC0X00001226.mm.2	-0.421477	4.02126	-4.50018	0.00103384	0.390414	-0.705072	LOC100862269	PREDICTED: uncharacterized LOC100862269 (LOC100862269)
TC0X00001228.mm.2	-0.421477	4.02126	-4.50018	0.00103384	0.390414	-0.705072	Gm17679	PREDICTED: predicted gene
TC1300001836.mm.2	-0.425701	7.01146	-3.17811	0.00938614	0.412566	-2.41739	Bloc1s5	Mus musculus biogenesis of lysosomal organelles complex-1
TC1800000617.mm.2	-0.426576	4.52546	-3.36886	0.00675236	0.391266	-2.15502	Cd74	Mus musculus CD74 antigen (invariant polypeptide of major histocompatibility complex
TC0200000245.mm.2	-0.427403	4.43502	-4.09915	0.00197537	0.390414	-1.19478	Mrc1	Mus musculus mannose receptor
TC1000000430.mm.2	-0.428174	6.25851	-4.39602	0.00122064	0.390414	-0.829452	Hace1	Mus musculus HECT domain and ankyrin repeat containing
TC0200002502.mm.2	-0.428454	5.06508	-5.51436	0.000222271	0.358269	0.399234	Stk4	Mus musculus serine/threonine kinase 4 (Stk4)
TC1600001384.mm.2	-0.428929	4.57193	-3.48445	0.00553833	0.391266	-1.99798	Crygs	Mus musculus crystallin
TC0X00000437.mm.2	-0.431223	5.63343	-3.65324	0.00415572	0.391266	-1.77174	Slc25a14	Mus musculus solute carrier family 25 (mitochondrial carrier
TC0500002717.mm.2	-0.432728	5.3057	-3.56457	0.00483084	0.391266	-1.89011	Gc	Mus musculus group specific component (Gc)
TC0700000272.mm.2	-0.432808	5.43645	-3.63679	0.00427315	0.391266	-1.79361	Mill2	Mus musculus MHC I like leukocyte 2 (Mill2)
TC0400004204.mm.2	-0.43376	6.52259	-3.21326	0.0088318	0.412566	-2.36878	Gm13152	Mus musculus predicted gene 13152 (Gm13152)
TC0X00003249.mm.2	-0.438426	5.96123	-3.30461	0.00754233	0.401593	-2.24298	Sms	Mus musculus spermine synthase (Sms)
TC0300001408.mm.2	-0.443071	7.47022	-3.17217	0.00948337	0.412566	-2.42563	Adh7	Mus musculus alcohol dehydrogenase 7 (class IV)
TC0300002035.mm.2	-0.445611	7.70325	-4.93937	0.000521859	0.390414	-0.203024	Pfn2	Mus musculus profilin 2 (Pfn2)
TC0800002160.mm.2	-0.448482	6.3775	-3.31195	0.00744748	0.399966	-2.23291	Primpol	Mus musculus primase and polymerase (DNA-directed) (Primpol)
TC1700002306.mm.2	-0.450751	4.86261	-3.98187	0.00239667	0.390414	-1.34338	Zfp119b	Mus musculus zinc finger protein 119b (Zfp119b)
TC1700000573.mm.2	-0.45104	6.08605	-3.36628	0.00678239	0.391266	-2.15855	Zfp563	Mus musculus zinc finger protein 563 (Zfp563)
TC0900001020.mm.2	-0.457345	4.19215	-3.49598	0.00543024	0.391266	-1.9824	Bmp5	Mus musculus bone morphogenetic protein 5 (Bmp5)
TC1900000320.mm.2	-0.459555	6.33202	-3.93436	0.00259314	0.390414	-1.40424	Nmrk1	Mus musculus nicotinamide riboside kinase 1 (Nmrk1)
TC0300000312.mm.2	-0.460235	6.67952	-3.23303	0.00853476	0.411115	-2.34148	Larp1b	Mus musculus La ribonucleoprotein domain family
TC0600001532.mm.2	-0.464921	3.88902	-3.84217	0.00302389	0.390414	-1.52339	Clec12a	Mus musculus C-type lectin domain family 12
TC0100001425.mm.2	-0.4659	5.78461	-3.7645	0.00344449	0.390414	-1.62483	Angptl1	Mus musculus angiopoietin-like 1 (Angptl1)
TC0100001494.mm.2	-0.466249	5.69728	-3.30282	0.00756559	0.401593	-2.24543	Mettl18	Mus musculus methyltransferase like 18 (Mettl18)
TC1300000568.mm.2	-0.468287	6.00787	-3.41201	0.00626997	0.391266	-2.09621	Omd	Mus musculus osteomodulin (Omd)
TC0100003876.mm.2	-0.468325	6.19937	-3.57882	0.00471513	0.391266	-1.87101	Tex30	Mus musculus testis expressed 30 (Tex30)
TC0X00001172.mm.2	-0.470302	3.764	-3.40166	0.0063823	0.391266	-2.11029	Pabpc5	Mus musculus poly(A) binding protein
TC0900000051.mm.2	-0.471139	7.18994	-4.79679	0.000649595	0.390414	-0.362018	Mmp27	Mus musculus matrix metallopeptidase 27 (Mmp27)
TC0400004208.mm.2	-0.478983	6.88274	-3.34908	0.00698602	0.395727	-2.18205	Mup7	Mus musculus major urinary protein 7 (Mup7)
TC1900000500.mm.2	-0.490217	7.2124	-3.41582	0.00622913	0.391266	-2.09103	Ifit2	Mus musculus interferon-induced protein with tetratricopeptide repeats 2 (Ifit2)
TC0400004213.mm.2	-0.495106	8.28068	-3.39695	0.00643419	0.391266	-2.11671	Gm2083	Mus musculus major urinary protein LOC100048885 (Gm2083)
TC0700002933.mm.2	-0.501906	6.44566	-4.61211	0.000866297	0.390414	-0.573671	Gm5595	Mus musculus predicted gene 5595 (Gm5595)
TC0400003137.mm.2	-0.502247	6.30941	-3.4717	0.00566042	0.391266	-2.01522	Itgb3bp	Mus musculus integrin beta 3 binding protein (beta3-endonexin) (Itgb3bp)
TC0300001476.mm.2	-0.503507	5.65338	-3.33589	0.00714651	0.397646	-2.2001	Col24a1	Mus musculus collagen
TC0800001311.mm.2	-0.509846	5.18024	-5.88575	0.000131299	0.318788	0.755828	Zfp612	Mus musculus zinc finger protein 612 (Zfp612)
TC0600001935.mm.2	-0.51856	4.08526	-4.0473	0.00215118	0.390414	-1.26019	Rnf148	Mus musculus ring finger protein 148 (Rnf148)
TC0200001620.mm.2	-0.521108	6.29667	-3.80604	0.00321249	0.390414	-1.57047	Kif18a	Mus musculus kinesin family member 18A (Kif18a)
TC0400002120.mm.2	-0.528322	5.9584	-3.23365	0.00852576	0.411115	-2.34064	Tmem68	Mus musculus transmembrane protein 68 (Tmem68)
TC0400003553.mm.2	-0.530087	5.66923	-4.77067	0.000676388	0.390414	-0.391558	Zmym4	Mus musculus zinc finger
TC1000001944.mm.2	-0.534706	5.81068	-3.30173	0.00757993	0.401593	-2.24694	Trmt11	Mus musculus tRNA methyltransferase 11 (Trmt11)
TC0400004210.mm.2	-0.554995	7.51454	-3.51525	0.00525446	0.391266	-1.9564	Mup8	Mus musculus major urinary protein 8 (Mup8)
TC0X00000660.mm.2	-0.563177	6.53844	-3.84596	0.00300477	0.390414	-1.51846	Prrg3	Mus musculus proline rich Gla (G-carboxyglutamic acid) 3 (transmembrane) (Prrg3)
TC1300002347.mm.2	-0.565908	5.70341	-4.12896	0.0018812	0.390414	-1.15739	Slf1	Mus musculus SMC5-SMC6 complex localization factor 1 (Slf1)
TC1300000831.mm.2	-0.571721	7.15158	-7.56365	1.52585e-05	0.299921	2.08283	Zfp273	Mus musculus zinc finger protein 273 (Zfp273)
TC1200000498.mm.2	-0.577045	5.41547	-3.71803	0.00372483	0.391266	-1.68597	Gemin2	Mus musculus gem (nuclear organelle) associated protein 2 (Gemin2)
TC0400000585.mm.2	-0.579644	4.84184	-3.67373	0.00401415	0.391266	-1.74455	Fsd1l	Mus musculus fibronectin type III and SPRY domain containing 1-like (Fsd1l)
TC0100001654.mm.2	-0.580215	4.54386	-3.32611	0.00726796	0.397936	-2.2135	Wdr64	Mus musculus WD repeat domain 64 (Wdr64)
TC0700003599.mm.2	-0.584169	6.27407	-3.66027	0.00410659	0.391266	-1.76241	Wdr73	Mus musculus WD repeat domain 73 (Wdr73)
TC0200003654.mm.2	-0.597757	6.86792	-4.89225	0.000560838	0.390414	-0.25514	Grb14	Mus musculus growth factor receptor bound protein 14 (Grb14)
TC0400002770.mm.2	-0.641912	8.16834	-4.25094	0.00154213	0.390414	-1.00601	Mup19	Mus musculus major urinary protein 19 (Mup19)
TC1000001936.mm.2	-0.656511	6.12038	-3.41561	0.00623136	0.391266	-2.09131	Rspo3	Mus musculus R-spondin 3 (Rspo3)
TC1300001860.mm.2	-0.73264	4.63805	-5.73507	0.000162184	0.318788	0.614147	Gm17364	predicted gene

## Sheet: Table S4-S7
Table S4: Top significant KEGG pathways 2019 enrichted in up-regulated genes after VaspinN treatment:
Term	Overlap	P-value	Genes
Cell cycle	6/124	0.002460835444217891	CDC20;ORC5;ORC4;CHEK1;ORC2;BUB1
Epithelial cell signaling in Helicobacter pylori infection	3/68	0.038599274671238935	ATP6V1A;MAP2K4;MAPK9
Inositol phosphate metabolism	3/74	0.04763433596787709	INPP4B;MTMR1;SACM1L
Table S5: Top significant KEGG pathways 2019 enrichted in down-regulated genes after VaspinN treatment:
Term	Overlap	P-value	Genes
Regulation of lipolysis in adipocytes	5/55	4.278765324410461E-4	LIPE;ADORA1;PIK3CD;IRS2;TSHR
Neuroactive ligand-receptor interaction	12/338	5.94109638706712E-4	ADCYAP1;HTR6;VIPR2;CALCR;MC5R;ADORA1;NMUR2;PRLH;DRD1;SSTR1;ADRA1B;TSHR
cAMP signaling pathway	9/212	8.29200503071303E-4	LIPE;ADCYAP1;HTR6;VIPR2;ADORA1;PIK3CD;DRD1;SSTR1;TSHR
AMPK signaling pathway	5/120	0.012835935906415673	LIPE;PIK3CD;IRS2;ULK1;PCK1
Type II diabetes mellitus	3/46	0.016028937502133907	PIK3CD;IRS2;MAFA
Insulin signaling pathway	5/137	0.02153544536357128	LIPE;PIK3CD;IRS2;SORBS1;PCK1
Autoimmune thyroid disease	3/53	0.023329307368809993	IFNA16;PRF1;TSHR
Maturity onset diabetes of the young	2/26	0.035988947159397405	HNF1B;MAFA
Glycolysis / Gluconeogenesis	3/68	0.044061361842183844	ALDH1A3;ALDOC;PCK1
B cell receptor signaling pathway	3/71	0.04901993610397163	PIK3CD;PTPN6;CARD11
Table S6: Top significant GO-Term Enrichment Biologic Process in up-regulated genes after VaspinN treatment:
Term	Overlap	P-value	Genes
DNA replication initiation (GO:0006270)	4/24	1.2513309524719127E-4	ORC5;ORC4;PRIM1;ORC2
DNA-dependent DNA replication (GO:0006261)	5/56	3.647772872327767E-4	ORC5;ORC4;PRIM1;ORC2;PRIMPOL
pigment granule transport (GO:0051904)	3/17	7.862135797940089E-4	BLOC1S5;RAB27A;BBS7
melanosome transport (GO:0032402)	3/17	7.862135797940089E-4	BLOC1S5;RAB27A;BBS7
establishment of melanosome localization (GO:0032401)	3/18	9.358689648286442E-4	BLOC1S5;RAB27A;BBS7
melanosome localization (GO:0032400)	3/20	0.0012865352003956765	BLOC1S5;RAB27A;BBS7
regulation of anion channel activity (GO:0010359)	2/6	0.001739198120936234	TCAF2;GOPC
negative regulation of anion transmembrane transport (GO:1903960)	2/8	0.0031998968919553323	TCAF2;GOPC
regulation of chromosome segregation (GO:0051983)	3/29	0.003835658571630598	SPAG5;SMC6;BUB1
phosphatidylinositol dephosphorylation (GO:0046856)	2/11	0.0061509329311502485	MTMR1;SACM1L
Table S7: Top significant GO-Term Enrichment Biologic Process in down-regulated genes after VaspinN treatment:
Term	Overlap	P-value	Genes
adenylate cyclase-activating G-protein coupled receptor signaling pathway (GO:0007189)	6/78	2.8563155066751186E-4	ADCYAP1;CALCR;MC5R;DRD1;ADRA1B;TSHR
adenylate cyclase-modulating G-protein coupled receptor signaling pathway (GO:0007188)	7/134	9.500183504040998E-4	ADCYAP1;CALCR;PSAPL1;MC5R;DRD1;ADRA1B;TSHR
calcium-mediated signaling (GO:0019722)	5/70	0.0012942178060036747	SELP;DMTN;NMUR2;KSR2;MCTP2
cAMP-mediated signaling (GO:0019933)	5/75	0.0017617075552962289	ADCYAP1;CALCR;MC5R;DRD1;TSHR
hexose metabolic process (GO:0019318)	4/45	0.001782291306106931	IRS2;ALDOC;MAN2C1;PCK1
regulation of tooth mineralization (GO:0070170)	2/6	0.001932370201942161	BCOR;AMELX
epithelial tube formation (GO:0072175)	2/6	0.001932370201942161	GATA3;PAX2
pronephros development (GO:0048793)	2/6	0.001932370201942161	HNF1B;PAX2
response to glucose (GO:0009749)	4/47	0.0020956110369168496	IRS2;PCK1;PAX2;VAMP2
G-protein coupled receptor signaling pathway, coupled to cyclic nucleotide second messenger (GO:0007187)	6/125	0.0033336465391320107	HTR6;MC5R;DRD1;SSTR1;ADRA1B;TSHR
